# Supplementary material for: A Toxoplasma gondii Ortholog of Plasmodium GAMA Contributes to Parasite Attachment and Cell Invasion
Source: mSphere. 2016 Feb 10;1(1):e00012-16. doi: 10.1128/mSphere.00012-16 (PMC4863602; doi:10.1128/mSphere.00012-16)
Supplement: Table S1 [file sph001162017st4.xlsx]

## Sheet: Sheet1
[Gene ID]	[Organism]	[Entrez Gene ID]	[Gene Name or Symbol]	[Product Description]	[Molecular Weight]	[Protein Length]	[# TM Domains]	[Ortholog Group]	Identified in both?	[Ortholog Gene ID]	[Ortholog Product Description]
TGME49_209000	T. gondii ME49	7896587	null	HECT-domain (ubiquitin-transferase) domain-containing protein	1311222	12299	0	OG5_139596	Yes	PF3D7_0628100	HECT-domain (ubiquitin-transferase), putative
TGME49_209150	T. gondii ME49	7896602	NDH2-I	non-proton pumping type-II NADH dehydrogenase I (NDH2-I)	67026	618	0	OG5_126960	No
TGME49_297070	T. gondii ME49	7898972	null	hypothetical protein	58105	519	0	OG5_152981	No
TGME49_297520	T. gondii ME49	7901446	PPG1	proteophosphoglycan PPG1 (PPG1)	163169	1522	0	OG5_145105	No
TGME49_297960	T. gondii ME49	7901488	RON6	rhoptry neck protein RON6 (RON6)	238615	2265	1	OG5_150575	Yes	PF3D7_0214900	rhoptry neck protein 6 (RON6)		Key
TGME49_276130	T. gondii ME49	7893739	CPC2	cathepsin CPC2 (CPC2)	82983	753	0	OG5_145286	Yes	PF3D7_0404700	dipeptidyl aminopeptidase 3 (DPAP3)		Hits identified in the T. gondii search alone
TGME49_266090	T. gondii ME49	7893819	null	hypothetical protein	49580	451	4	OG5_147656	No				Hits identified in the T. gondii search alone
TGME49_289880	T. gondii ME49	7897804	null	hypothetical protein	148659	1326	2	OG5_137087	No				Hits identified in both the T. gondii search and the P. falciparum search
TGME49_304890	T. gondii ME49	7894104	null	hypothetical protein	27721	256	4	OG5_151232	No
TGME49_239420	T. gondii ME49	7894706	null	protein kinase	183679	1763	0	OG5_143222	No
TGME49_241000	T. gondii ME49	7898358	null	hypothetical protein	25401	233	4	OG5_158060	No
TGME49_243730	T. gondii ME49	7894962	ROP9	rhoptry protein ROP9 (ROP9)	37668	353	0	OG5_143207	No
TGME49_243930	T. gondii ME49	7898289	null	hypothetical protein	101349	943	0	OG5_158061	Yes	PF3D7_0828800	GPI-anchored micronemal antigen (GAMA)
TGME49_304490	T. gondii ME49	7893850	null	hypothetical protein	31979	294	2	OG5_151924	No
TGME49_206690	T. gondii ME49	7894023	GAPM2B	glideosome-associated protein with multiple-membrane spans GAPM2B (GAPM2B)	46789	426	5	OG5_141755	Yes	PF3D7_0423500	glideosome associated protein with multiple membrane spans 2 (GAPM2)
TGME49_204050	T. gondii ME49	7897437	SUB1	subtilisin SUB1 (SUB1)	81778	761	0	OG5_138369	Yes	PF3D7_0507500	subtilisin-like protease 1 (SUB1)
TGME49_202500	T. gondii ME49	7894380	null	GAPM1a	33535	305	6	OG5_140542	Yes	PF3D7_1323700	glideosome associated protein with multiple membrane spans 1 (GAPM1)
TGME49_201780	T. gondii ME49	7894517	MIC2	microneme protein MIC2 (MIC2)	82634	769	1	OG5_138427	No
TGME49_260500	T. gondii ME49	7898812	null	COPI associated protein, putative	29924	270	4	OG5_143228	Yes	PF3D7_1409400	conserved Plasmodium membrane protein, unknown function
TGME49_229500	T. gondii ME49	7899833	null	hypothetical protein	32595	297	3	OG5_162007	No
TGME49_230350	T. gondii ME49	7899824	null	hypothetical protein	138898	1254	4	OG5_141738	Yes	PF3D7_1463900	conserved Plasmodium membrane protein, unknown function
TGME49_273380	T. gondii ME49	7897009	null	ion channel protein	317366	2972	6	OG5_136898	No
TGME49_271970	T. gondii ME49	7897019	null	glideosome-associated protein with multiple-membrane spans GAPM3	34317	310	5	OG5_143227	Yes	PF3D7_1406800	glideosome associated protein with multiple membrane spans 3 (GAPM3)
TGME49_200290	T. gondii ME49	7895866	ROM1	rhomboid protease ROM1 (ROM1)	32867	293	6	OG5_137241	Yes	PF3D7_1114100.1	rhomboid protease ROM1 (ROM1)
TGME49_228170	T. gondii ME49	7896147	IMC2A	inner membrane complex protein IMC2A (IMC2A)	170818	1491	1	OG5_145156	Yes	PF3D7_1464600	phosphatase, putative
TGME49_228160	T. gondii ME49	7896146	null	acid phosphatase	187000	1632	1	OG5_145156	Yes	PF3D7_1464600	phosphatase, putative
TGME49_226580	T. gondii ME49	7897611	null	hypothetical protein	42753	380	1	OG5_149154	Yes	PF3D7_1459400	conserved Plasmodium protein, unknown function
TGME49_235130	T. gondii ME49	7899413	null	transmembrane protein	55127	487	0	OG5_141751	Yes	PF3D7_0210600	conserved Plasmodium protein, unknown function
TGME49_237500	T. gondii ME49	7899465	null	protein phosphatase 2C domain-containing protein	97306	909	0	OG5_136796	No
TGME49_309940	T. gondii ME49	7897718	null	phospholipase D active site domain-containing protein	129563	1186	0	OG5_129472	No
TGME49_298630	T. gondii ME49	7898643	null	vacuolar transporter chaperone VTC2	141629	1308	2	OG5_130969	No
TGME49_300100	T. gondii ME49	7895166	RON2	rhoptry neck protein RON2 (RON2)	166466	1479	3	OG5_142870	Yes	PF3D7_1452000	rhoptry neck protein 2 (RON2)
TGME49_217870	T. gondii ME49	7898562	null	DHHC zinc finger domain-containing protein	47157	430	4	OG5_149542	No
TGME49_246340	T. gondii ME49	7893964	null	DnaJ domain-containing protein	95361	877	3	OG5_129626	Yes	PF3D7_0523400	DnaJ protein, putative
TGME49_248670	T. gondii ME49	7897941	null	V-type H(+)-translocating pyrophosphatase VP1	85297	816	17	OG5_128905	No
TGME49_249300	T. gondii ME49	7899489	null	hypothetical protein	34742	311	2	OG5_181214	No
TGME49_249730	T. gondii ME49	7899494	null	hypothetical protein	100871	891	0	OG5_139604	No
PF3D7_0103900	P. falciparum 3D7	null	PIEPS15	parasite-infected erythrocyte surface protein (PIEPS15)	67802	575	1	OG5_146522	No
PF3D7_0104400	P. falciparum 3D7	null	LytB	4-hydroxy-3-methylbut-2-enyl diphosphate reductase (LytB)	62471	535	1	OG5_130373	No
PF3D7_0107400	P. falciparum 3D7	null	null	conserved Plasmodium protein, unknown function	18763	153	1	OG5_147472	No
PF3D7_0204200	P. falciparum 3D7	812636	null	conserved Plasmodium protein, unknown function	33415	276	1	OG5_142839	No
PF3D7_0209300	P. falciparum 3D7	812685	IspF	2C-methyl-D-erythritol 2,4-cyclodiphosphate synthase (IspF)	27161	240	1	OG5_130616	No
PF3D7_0210600	P. falciparum 3D7	812695	null	conserved Plasmodium protein, unknown function	53675	446	0	OG5_141751	Yes	TGME49_235130	transmembrane protein
PF3D7_0212600	P. falciparum 3D7	812714	SPATR	secreted protein with altered thrombospondin repeat domain (SPATR)	29218	250	0	OG5_158050	No
PF3D7_0214900	P. falciparum 3D7	812736	RON6	rhoptry neck protein 6 (RON6)	112201	950	0	OG5_150575	Yes	TGME49_297960	rhoptry neck protein RON6 (RON6)
PF3D7_0215300	P. falciparum 3D7	812740	ACS8	acyl-CoA synthetase (ACS8)	102658	888	0	OG5_136613	No
PF3D7_0218100	P. falciparum 3D7	812768	null	conserved Plasmodium membrane protein, unknown function	43508	355	5	OG5_147636	No
PF3D7_0310400	P. falciparum 3D7	814419	PIESP1	parasite-infected erythrocyte surface protein (PIESP1)	154090	1294	0	OG5_153039	No
PF3D7_0314000	P. falciparum 3D7	814454	P23	co-chaperone p23 (P23)	32611	275	1	OG5_139605	No
PF3D7_0316600	P. falciparum 3D7	814480	null	formate-nitrite transporter, putative	34459	309	6	OG5_129005	No
PF3D7_0320700	P. falciparum 3D7	814521	SPC2	signal peptidase complex subunit 2, putative (SPC2)	21012	179	2	OG5_156473	No
PF3D7_0404700	P. falciparum 3D7	812449	DPAP3	dipeptidyl aminopeptidase 3 (DPAP3)	110480	939	0	OG5_145286	Yes	TGME49_276130	cathepsin CPC2 (CPC2)
PF3D7_0408700	P. falciparum 3D7	812416	PLP1	sporozoite micronemal protein essential for cell traversal,perforin-like protein 1 (PLP1)	94516	842	0	OG5_134280	No
PF3D7_0413700	P. falciparum 3D7	812571	null	lysine decarboxylase-like protein, putative	39021	338	1	OG5_131273	No
PF3D7_0423500	P. falciparum 3D7	812442	GAPM2	glideosome associated protein with multiple membrane spans 2 (GAPM2)	42619	372	6	OG5_141755	Yes	TGME49_206690	glideosome-associated protein with multiple-membrane spans GAPM2B (GAPM2B)
PF3D7_0507500	P. falciparum 3D7	812875	SUB1	subtilisin-like protease 1 (SUB1)	77647	688	0	OG5_138369	Yes	TGME49_204050	subtilisin SUB1 (SUB1)
PF3D7_0522600	P. falciparum 3D7	813041	null	inner membrane complex protein	55565	483	8	OG5_134918	No
PF3D7_0523400	P. falciparum 3D7	813049	null	DnaJ protein, putative	61903	533	2	OG5_129626	Yes	TGME49_246340	DnaJ domain-containing protein
PF3D7_0615100	P. falciparum 3D7	3885811	ENR	enoyl-acyl carrier reductase (ENR)	49763	432	0	OG5_130466	No
PF3D7_0622600	P. falciparum 3D7	9221868	null	conserved Plasmodium protein, unknown function	11696	96	1	OG5_153610	No
PF3D7_0628100	P. falciparum 3D7	3885722	null	HECT-domain (ubiquitin-transferase), putative	1206029	10287	2	OG5_139596	Yes	TGME49_209000	HECT-domain (ubiquitin-transferase) domain-containing protein
PF3D7_0731600	P. falciparum 3D7	2655181	ACS5	acyl-CoA synthetase (ACS5)	93285	811	0	OG5_136613	No
PF3D7_0807700	P. falciparum 3D7	2655249	DegP	serine protease DegP (DegP)	101495	870	0	OG5_133046	No
PF3D7_0823800	P. falciparum 3D7	2655483	null	DnaJ protein, putative	76683	655	3	OG5_141466	No
PF3D7_0828800	P. falciparum 3D7	2655457	GAMA	GPI-anchored micronemal antigen (GAMA)	85251	738	2	OG5_158061	Yes	TGME49_243930	hypothetical protein
PF3D7_0908000	P. falciparum 3D7	813357	null	P1 nuclease, putative	49357	416	2	OG5_143151	No
PF3D7_0908300.1	P. falciparum 3D7	813360	null	conserved Plasmodium membrane protein, unknown function	35953	305	7	OG5_133357	No
PF3D7_0908300.2	P. falciparum 3D7	null	null	conserved Plasmodium membrane protein, unknown function	31060	263	6	OG5_133357	No
PF3D7_0912400	P. falciparum 3D7	813401	null	conserved Plasmodium protein, unknown function	52706	446	1	OG5_131537	No
PF3D7_0916500	P. falciparum 3D7	813442	UFD1	ubiquitin fusion degradation protein 1 (UFD1)	34942	296	1	OG5_144501	No
PF3D7_0919100	P. falciparum 3D7	813467	null	DnaJ protein, putative	43260	370	6	OG5_141735	No
PF3D7_0924000	P. falciparum 3D7	813516	null	patatin-like phospholipase, putative	151452	1292	2	OG5_129101	No
PF3D7_1011500	P. falciparum 3D7	810270	null	conserved Plasmodium membrane protein, unknown function	19670	175	4	OG5_157168	No
PF3D7_1028200	P. falciparum 3D7	810433	null	zinc finger, C3HC4 type, putative	33158	274	4	OG5_139563	No
PF3D7_1030200	P. falciparum 3D7	810452	null	conserved Plasmodium protein, unknown function	51393	450	4	OG5_143206	No
PF3D7_1038000.2	P. falciparum 3D7	810529	null	antigen UB05	13840	120	2	OG5_141758	No
PF3D7_1103400	P. falciparum 3D7	810597	SufD	FeS cluster assembly protein SufD, putative (SufD)	172392	1462	0	OG5_132298	No
PF3D7_1104400	P. falciparum 3D7	810607	null	conserved protein, unknown function	49267	424	1	OG5_139311	No
PF3D7_1108700	P. falciparum 3D7	810650	null	heat shock protein DnaJ homologue Pfj2	62377	540	1	OG5_135569	No
PF3D7_1114100.1	P. falciparum 3D7	810696	ROM1	rhomboid protease ROM1 (ROM1)	31724	278	7	OG5_137241	Yes	TGME49_200290	rhomboid protease ROM1 (ROM1)
PF3D7_1114100.2	P. falciparum 3D7	null	ROM1	rhomboid protease ROM1 (ROM1)	31525	276	7	OG5_137241	No
PF3D7_1125100	P. falciparum 3D7	810809	null	vacuolar membrane protein-related, putative	59252	496	1	OG5_145123	No
PF3D7_1133400	P. falciparum 3D7	810891	AMA1	apical membrane antigen 1 (AMA1)	72042	622	1	OG5_147452	No
PF3D7_1147900	P. falciparum 3D7	811030	null	conserved Plasmodium protein, unknown function	24916	217	1	OG5_136226	No
PF3D7_1200700	P. falciparum 3D7	811059	ACS7	acyl-CoA synthetase (ACS7)	104622	926	0	OG5_136613	No
PF3D7_1212400	P. falciparum 3D7	811176	null	tetratricopeptide repeat family protein, putative	40107	340	1	OG5_139433	No
PF3D7_1212500	P. falciparum 3D7	811177	GAT	glycerol-3-phosphate 1-O-acyltransferase (GAT)	66920	583	3	OG5_130377	No
PF3D7_1214900	P. falciparum 3D7	811197	null	conserved Plasmodium membrane protein, unknown function	27380	245	5	OG5_138804	No
PF3D7_1250200	P. falciparum 3D7	811534	null	conserved Plasmodium membrane protein, unknown function	121332	1039	9	OG5_152418	No
PF3D7_1253400	P. falciparum 3D7	811564	ACS3	acyl-CoA synthetase (ACS3)	93867	816	0	OG5_136613	No
PF3D7_1303000	P. falciparum 3D7	813701	null	conserved Plasmodium protein, unknown function	13788	117	1	OG5_162011	No
PF3D7_1304200.1	P. falciparum 3D7	null	null	CorA-like Mg2+ transporter protein, putative	54900	468	2	OG5_144638	No
PF3D7_1304200.2	P. falciparum 3D7	813788	null	CorA-like Mg2+ transporter protein, putative	55011	468	2	OG5_144638	No
PF3D7_1318000	P. falciparum 3D7	813985	null	conserved Plasmodium membrane protein, unknown function	22051	192	4	OG5_145102	No
PF3D7_1318100	P. falciparum 3D7	813986	null	ferredoxin, putative	22721	194	0	OG5_131654	No
PF3D7_1323700	P. falciparum 3D7	813681	GAPM1	glideosome associated protein with multiple membrane spans 1 (GAPM1)	33980	303	6	OG5_140542	Yes	TGME49_202500	GAPM1a
PF3D7_1328300	P. falciparum 3D7	814124	null	conserved Plasmodium protein, unknown function	38777	332	2	OG5_147434	No
PF3D7_1332600	P. falciparum 3D7	814146	APN1	apurinic/apyrimidinic endonuclease Apn1, putative (APN1)	69723	597	1	OG5_129467	No
PF3D7_1352500	P. falciparum 3D7	814237	null	thioredoxin-related protein, putative	23988	208	2	OG5_132104	No
PF3D7_1358700	P. falciparum 3D7	813850	null	HVA22-like protein, putative	18422	153	3	OG5_144080	No
PF3D7_1372400	P. falciparum 3D7	9222022	ACS4	acyl-CoA synthetase (ACS4)	99091	863	0	OG5_136613
PF3D7_1406800	P. falciparum 3D7	811647	GAPM3	glideosome associated protein with multiple membrane spans 3 (GAPM3)	32888	284	6	OG5_143227	Yes	TGME49_271970	glideosome-associated protein with multiple-membrane spans GAPM3
PF3D7_1407200	P. falciparum 3D7	811651	null	conserved Plasmodium protein, unknown function	34412	289	1	OG5_143226	No
PF3D7_1409400	P. falciparum 3D7	811673	null	conserved Plasmodium membrane protein, unknown function	30539	262	4	OG5_143228	Yes	TGME49_260500	COPI associated protein, putative
PF3D7_1413500	P. falciparum 3D7	811714	SufC	FeS assembly ATPase SufC (SufC)	40273	347	1	OG5_130065	No
PF3D7_1416100	P. falciparum 3D7	811740	null	root hair defective 3 GTP-binding protein (RHD3) homolog, putative	110611	937	2	OG5_128997	No
PF3D7_1425700	P. falciparum 3D7	811819	null	conserved Plasmodium protein, unknown function	42824	359	2	OG5_150760	No
PF3D7_1428800.1	P. falciparum 3D7	null	null	transcription initiation TFIID-like, putative	41978	367	1	OG5_142685	No
PF3D7_1428800.2	P. falciparum 3D7	811849	null	transcription initiation TFIID-like, putative	42107	368	1	OG5_142685	No
PF3D7_1429600	P. falciparum 3D7	811857	GEXP03	conserved Plasmodium protein, unknown function (GEXP03)	26165	219	2	OG5_162003	No
PF3D7_1437000	P. falciparum 3D7	811932	null	N-acetyltransferase, putative	64189	544	2	OG5_144531	No
PF3D7_1438100	P. falciparum 3D7	811943	SEC62	secretory complex protein 62 (SEC62)	43938	377	3	OG5_134455	No
PF3D7_1447700	P. falciparum 3D7	812035	null	conserved Plasmodium protein, unknown function	40696	342	3	OG5_138617	No
PF3D7_1452000	P. falciparum 3D7	812077	RON2	rhoptry neck protein 2 (RON2)	249490	2189	1	OG5_142870	Yes	TGME49_300100	rhoptry neck protein RON2 (RON2)
PF3D7_1458100	P. falciparum 3D7	812136	null	conserved Plasmodium protein, unknown function	6896	58	1	OG5_162000	No
PF3D7_1459400	P. falciparum 3D7	812149	null	conserved Plasmodium protein, unknown function	40069	340	1	OG5_149154	Yes	TGME49_226580	hypothetical protein
PF3D7_1463900	P. falciparum 3D7	812189	null	conserved Plasmodium membrane protein, unknown function	127138	1071	7	OG5_141738	Yes	TGME49_230350	hypothetical protein
PF3D7_1464600	P. falciparum 3D7	812196	null	phosphatase, putative	170482	1442	0	OG5_145156	Yes	TGME49_228160/TGME49_228170	acid phosphatase/inner membrane complex protein IMC2A (IMC2A)
PF3D7_1465000	P. falciparum 3D7	812199	null	conserved Plasmodium protein, unknown function	33254	278	1	OG5_150543	No
PF3D7_1469200	P. falciparum 3D7	812242	SHLP1	shewanella-like protein phosphatase 1, putative (SHLP1)	42326	358	0	OG5_130954	No
PF3D7_1472600	P. falciparum 3D7	812276	PDI-14	protein disulfide-isomerase (PDI-14)	66519	553	0	OG5_137697	No
